# Supplementary material for: Assessment of gene signatures following the inhibition of IL-23: a study to evaluate the mechanistic effects behind the clinical efficacy of guselkumab in patients with psoriatic arthritis
Source: Front Immunol. 2025 Sep 2;16:1672667. doi: 10.3389/fimmu.2025.1672667 (PMC12436422; doi:10.3389/fimmu.2025.1672667)
Supplement: Supplementary Table 1 — List of upregulated genes. The top 10 upregulated genes are marked in red. [file Table1.xlsx]

## Sheet: Sheet1
GeneID	baseMean	log2FoldChange	FC	FoldChange	lfcSE	stat	pvalue	padj	ENTREZID
SYTL3	1202.37	1.02521	2.03525	2.03525	0.179317	5.71728	1.08242e-08	1.34783e-05	94120
CPT1A	1703.85	1.04749	2.06693	2.06693	0.223078	4.69563	2.6578e-06	0.00058335	1374
TMEM208	155.16	1.00921	2.01281	2.01281	0.225197	4.48144	7.41399e-06	0.00108643	29100
KRT8P52	47.3404	1.48636	2.8018	2.8018	0.340035	4.37118	1.23578e-05	0.0014806	100887068
GINS4	77.6666	1.07156	2.10171	2.10171	0.246373	4.34934	1.36547e-05	0.00157896	84296
TNFRSF13C	644	1.58107	2.99191	2.99191	0.370181	4.27106	1.94544e-05	0.00201417	115650
BTBD6P1	70.6233	1.82837	3.55137	3.55137	0.432779	4.22473	2.39232e-05	0.00236133	646330
ZBTB32	33.269	2.13138	4.38136	4.38136	0.509365	4.18438	2.85941e-05	0.00262473	27033
LAMA5	124.372	2.11991	4.34668	4.34668	0.509216	4.16309	3.13966e-05	0.00280801	3911
POU5F1P5	93.9557	1.42196	2.6795	2.6795	0.342086	4.15675	3.22814e-05	0.00287365	100009667
MUC20-OT1	71.1287	1.85298	3.61245	3.61245	0.451257	4.10626	4.02122e-05	0.00323572	111753249
CEBPB-AS1	44.1396	1.41981	2.67551	2.67551	0.347059	4.09099	4.29543e-05	0.00336568	101927559
NIBAN3	1093.48	1.90832	3.75371	3.75371	0.475589	4.01253	6.00705e-05	0.00420904	199786
CD19	214.922	1.95461	3.8761	3.8761	0.492096	3.972	7.12705e-05	0.00473067	930
QPCTL	106.802	1.24385	2.36829	2.36829	0.317524	3.91732	8.95371e-05	0.00564796	54814
SNORA80E	187.657	1.89407	3.71682	3.71682	0.486809	3.89078	9.99221e-05	0.00600178	677823
CXCR5	140.564	1.19231	2.28518	2.28518	0.3074	3.87868	0.000105024	0.00611835	643
FADS3	148.727	1.2175	2.32544	2.32544	0.317199	3.83829	0.000123895	0.00674344	3995
RNA5-8SN4	27.7055	2.75741	6.76183	6.76183	0.729243	3.7812	0.000156072	0.00778317	109864274
ZNF439	286.347	1.01937	2.02704	2.02704	0.270862	3.76344	0.000167594	0.00814456	90594
POLR3DP1	107.721	1.32423	2.50399	2.50399	0.352929	3.75211	0.00017535	0.00841413	100422384
VPS33B	44.2225	1.14939	2.21821	2.21821	0.306497	3.75011	0.00017676	0.00846048	26276
PHF1	104.393	1.01457	2.02031	2.02031	0.273169	3.71409	0.000203937	0.00926379	5252
BLK	132.452	1.48163	2.79264	2.79264	0.400226	3.70199	0.000213917	0.00946868	640
GAPDHP43	57.26	1.20508	2.3055	2.3055	0.328379	3.66979	0.000242754	0.0102064	100240708
GNG7	208.182	1.24858	2.37608	2.37608	0.34028	3.66927	0.000243239	0.0102064	2788
GOT2P6	45.2806	1.26536	2.40387	2.40387	0.3475	3.64132	0.00027124	0.0108325	644924
FANCA	232.782	1.08799	2.12578	2.12578	0.302594	3.59555	0.000323711	0.0120358	2175
Metazoa_SRP	578.25	1.52022	2.86836	2.86836	0.423072	3.5933	0.000326514	0.0120544
RAD54L	19.9344	1.63483	3.10552	3.10552	0.45566	3.58783	0.000333436	0.0122141	8438
AHR	1629	1.58922	3.00887	3.00887	0.445885	3.56419	0.000364976	0.0130202	196
APOL1	304.657	1.38416	2.6102	2.6102	0.389292	3.55559	0.000377137	0.0132807	8542
HIP1R	1138.74	1.30769	2.47545	2.47545	0.367781	3.55563	0.000377079	0.0132807	9026
NANOGP5	161.872	1.21842	2.32692	2.32692	0.342552	3.55689	0.000375264	0.0132807	414133
MZB1	143.805	1.48579	2.8007	2.8007	0.419822	3.53909	0.000401504	0.0138062	51237
KRT8P33	260.001	1.09443	2.13529	2.13529	0.310975	3.51936	0.000432589	0.0144755	100418737
SNORA65	88.1919	1.50594	2.8401	2.8401	0.431032	3.4938	0.000476195	0.0153754	26783
ZNF154	291.15	1.1183	2.17091	2.17091	0.320407	3.49025	0.000482576	0.0154289	7710
FBXO44	398.679	1.16812	2.24719	2.24719	0.335908	3.4775	0.000506116	0.0159364	93611
SPON1-AS1	21.5594	1.54898	2.9261	2.9261	0.445579	3.47633	0.000508332	0.0159797	109729138
ME3	83.9374	1.05367	2.07581	2.07581	0.303502	3.47171	0.000517147	0.0161503	10873
EXTL3-AS1	22.6564	1.30198	2.46567	2.46567	0.37647	3.45839	0.000543419	0.01659	101929402
HEXD-IT1	31.0508	1.36416	2.57426	2.57426	0.394538	3.45761	0.000544991	0.0166113	100505970
CD22	691.314	1.56848	2.96592	2.96592	0.45404	3.45449	0.000551326	0.0166183	933
CCS	205.657	1.21285	2.31796	2.31796	0.352164	3.444	0.000573171	0.0170608	9973
PGAM1P7	38.239	1.38911	2.61917	2.61917	0.403655	3.44133	0.000578852	0.0171762	100420650
SHISA8	12.6677	2.2139	4.63928	4.63928	0.644803	3.43345	0.000595946	0.0174927	440829
PER1	4665.52	1.00011	2.00015	2.00015	0.292612	3.41785	0.000631172	0.018329	5187
CATSPERG	207.231	1.03817	2.05362	2.05362	0.304204	3.41275	0.000643119	0.0185554	57828
MSTO2P	76.4814	1.08873	2.12687	2.12687	0.319312	3.40962	0.000650527	0.0186542	100129405
TRAIP	24.8013	1.11479	2.16564	2.16564	0.329571	3.38256	0.000718136	0.0198844	10293
P2RX5-TAX1BP3	55.1281	1.52562	2.8791	2.8791	0.453504	3.36407	0.00076801	0.0207821	100533970
CCDC78	54.3808	1.33462	2.52209	2.52209	0.396792	3.36351	0.000769568	0.0207917	124093
OTULIN-DT	5.96457	2.19363	4.57455	4.57455	0.65876	3.32994	0.000868648	0.0229511	728178
LSR	228.138	1.21033	2.31391	2.31391	0.363871	3.32627	0.000880167	0.0230953	51599
PRELID1P4	5.62058	2.41269	5.32468	5.32468	0.726704	3.32005	0.000900009	0.0234865	390572
SNORD104	55.7971	1.31369	2.48577	2.48577	0.397307	3.30649	0.000944736	0.0243206	692227
MATN1	21.5799	1.22461	2.33693	2.33693	0.370432	3.3059	0.000946707	0.0243273	4146
PALD1	26.7075	1.41863	2.67332	2.67332	0.430312	3.29675	0.000978114	0.0248132	27143
NSUN5P2	393.478	1.35708	2.56167	2.56167	0.412024	3.2937	0.000988791	0.0249821	260294
ALKBH2	40.8839	1.10484	2.15074	2.15074	0.336193	3.28632	0.00101507	0.0253365	121642
LARGE1	176.626	1.27006	2.41171	2.41171	0.386503	3.28603	0.00101612	0.0253365	9215
NLRP6	169.219	1.47905	2.78765	2.78765	0.45263	3.26768	0.00108434	0.0263922	171389
BAIAP3	269.704	1.50517	2.83858	2.83858	0.461619	3.26063	0.00111164	0.0267382	8938
BCAS4	165.661	1.26872	2.40947	2.40947	0.390452	3.24936	0.00115667	0.0273378	55653
SNORA11	181.86	1.53464	2.89715	2.89715	0.473672	3.23987	0.00119584	0.0276802	677799
EML2	390.945	1.02075	2.02898	2.02898	0.315721	3.23308	0.00122462	0.0280735	24139
MHENCR	552.812	1.14555	2.21231	2.21231	0.355139	3.22564	0.00125689	0.0286128	100505771
PROSER3	507.668	1.03542	2.04971	2.04971	0.322489	3.2107	0.0013241	0.0295413	148137
KDM2B-DT	27.412	1.43246	2.69906	2.69906	0.446718	3.20663	0.00134301	0.0297465	101928346
WASH9P	122.742	1.27304	2.41671	2.41671	0.398668	3.19324	0.00140687	0.0304562	100996442
RHOA-IT1	89.5817	1.38539	2.61242	2.61242	0.434393	3.18925	0.00142644	0.0307395	106480739
ZNF619P1	9.93634	1.75845	3.38335	3.38335	0.551928	3.18601	0.00144248	0.03098	100419776
STAG3	29.0417	1.44274	2.71837	2.71837	0.454445	3.17472	0.00149979	0.0317081	10734
HM13-IT1	91.1944	1.61837	3.07028	3.07028	0.510182	3.17214	0.00151319	0.0318488	106480432
CLEC17A	128.806	1.40666	2.65123	2.65123	0.443559	3.17131	0.00151756	0.0318737	388512
NUP50-DT	245.972	1.071	2.10089	2.10089	0.338623	3.1628	0.00156258	0.0324261	100506714
VHL	2053.59	1.14613	2.21319	2.21319	0.362633	3.16057	0.00157463	0.0325344	7428
KRT18P15	113.106	1.48015	2.78978	2.78978	0.469957	3.14955	0.00163521	0.0334184	729211
CRELD2	232.881	1.04848	2.06835	2.06835	0.334196	3.13732	0.001705	0.0344069	79174
ACTBP4	71.5912	1.06674	2.0947	2.0947	0.341354	3.12503	0.00177789	0.0353233	64
FCRL1	1051.79	1.42158	2.67878	2.67878	0.455251	3.12263	0.00179246	0.0354951	115350
SNORA77	24.1133	1.83396	3.56514	3.56514	0.587437	3.12197	0.00179646	0.0355005	677843
SNORA80A	18.6458	2.22777	4.6841	4.6841	0.714062	3.11986	0.00180937	0.0356447	677846
KRT8P39	63.0176	1.04395	2.06187	2.06187	0.335788	3.10897	0.00187741	0.0365761	100418781
CSNK1G2P1	104.238	1.47151	2.77312	2.77312	0.47453	3.10098	0.00192879	0.0372494	100419821
FCER2	108.449	1.5937	3.01822	3.01822	0.514333	3.09857	0.00194456	0.037418	2208
CNR1	8.76959	1.73304	3.32428	3.32428	0.559884	3.09536	0.00196574	0.0375506	1268
CROCCP2	165.239	1.53433	2.89655	2.89655	0.49612	3.09267	0.00198367	0.0376024	84809
SNORA7B	291.642	1.39231	2.62499	2.62499	0.450649	3.08958	0.00200442	0.0378487	677797
DDX12B	116.371	1.13735	2.19977	2.19977	0.368694	3.08482	0.00203675	0.03812
SLC9A5	39.5766	1.16009	2.23471	2.23471	0.37606	3.08484	0.00203658	0.03812	6553
ZSWIM1	131.003	1.38727	2.61584	2.61584	0.449621	3.08543	0.00203261	0.03812	90204
SPDYE18	27.8367	1.3107	2.48062	2.48062	0.425041	3.08371	0.00204438	0.038131	100505767
COA6-AS1	46.9128	1.02496	2.03491	2.03491	0.332633	3.08137	0.00206053	0.0382179	101927765
ZNF713	32.955	1.17418	2.25664	2.25664	0.381782	3.07552	0.00210137	0.0385657	349075
CCDC142	257.219	1.13679	2.19892	2.19892	0.369704	3.07488	0.0021059	0.0385993	84865
KRT8P15	21.4255	1.33415	2.52126	2.52126	0.435275	3.06506	0.00217624	0.0392679	645834
MYO7B	67.3439	1.32374	2.50314	2.50314	0.433696	3.05222	0.00227154	0.0403665	4648
FAM98C	319.618	1.17788	2.26244	2.26244	0.385959	3.05183	0.00227454	0.0403821	147965
RALY-AS1	71.4802	1.07817	2.11136	2.11136	0.353351	3.05129	0.00227862	0.0403877	101926888
SLC12A9-AS1	9.28244	1.92738	3.80363	3.80363	0.633385	3.04298	0.00234247	0.0409273	105375430
QTRT1	246.375	1.14469	2.21099	2.21099	0.376989	3.03641	0.00239415	0.0415757	81890
KRT17P8	708.216	1.48188	2.79313	2.79313	0.488406	3.03412	0.00241238	0.041778	100130074
CCBE1	5.06314	2.76366	6.79115	6.79115	0.91145	3.03215	0.00242816	0.0419369	147372
CREB3L4	44.5734	1.0651	2.09231	2.09231	0.352267	3.02355	0.00249831	0.0427825	148327
TXN2P1	9.09499	1.46205	2.75499	2.75499	0.48359	3.02332	0.00250021	0.0427825	100505690
CELSR1	183.011	1.34285	2.53652	2.53652	0.444481	3.02117	0.00251802	0.0428288	9620
NCAPH2	586.028	1.09115	2.13043	2.13043	0.361146	3.02134	0.00251658	0.0428288	29781
HSP90AB4P	143.688	1.05259	2.07425	2.07425	0.348626	3.01925	0.00253402	0.0430625	664618
DFFBP1	63.1877	1.18363	2.27148	2.27148	0.392558	3.01517	0.00256832	0.0434902	100422581
HLCS-IT1	16.8477	1.36289	2.57199	2.57199	0.453461	3.00552	0.00265129	0.0445389	100874294
RSPO4	5.71333	3.12715	8.73706	8.73706	1.0431	2.99793	0.00271822	0.0451245	343637
SNX22	146.728	1.61994	3.07362	3.07362	0.541648	2.99076	0.00278288	0.045715	79856
NDUFA7	55.4894	1.4568	2.745	2.745	0.487462	2.98855	0.00280304	0.045993	4701
FBLN7	53.379	1.22269	2.33381	2.33381	0.409662	2.98463	0.0028392	0.0464663	129804
TRAPPC2B	36.7207	1.15175	2.22183	2.22183	0.386129	2.9828	0.00285627	0.0465075	10597
GGT7	341.201	1.13127	2.19052	2.19052	0.379798	2.97861	0.00289555	0.0468109	2686
NSUN5P1	669.034	1.18235	2.26946	2.26946	0.397183	2.97684	0.0029124	0.047018	155400
PBX4	239.161	1.00117	2.00162	2.00162	0.336642	2.97399	0.00293953	0.0472426	80714
FLT3LG	144.853	1.32722	2.50919	2.50919	0.446996	2.9692	0.00298578	0.0477173	2323
5S_rRNA	25.1909	1.65759	3.15489	3.15489	0.560256	2.95862	0.00309017	0.048625
LSS	125.538	1.29558	2.45476	2.45476	0.437894	2.95866	0.00308976	0.048625	4047
ZCWPW2	66.7745	1.09866	2.14156	2.14156	0.371354	2.95853	0.00309107	0.048625	152098
COQ4	383.743	1.03245	2.0455	2.0455	0.349758	2.9519	0.00315825	0.0492346	51117
COX7CP2	20.8132	1.06877	2.09764	2.09764	0.362302	2.94994	0.00317835	0.0495075	100506672
ACTG1P20	31.4929	1.19512	2.28964	2.28964	0.405493	2.94733	0.00320528	0.0496832	644961
PERPP2	10.9508	1.65993	3.16002	3.16002	0.563568	2.9454	0.00322535	0.0497111	124903553
CRIP3	34.1428	1.46716	2.76478	2.76478	0.498423	2.94361	0.00324405	0.0498381	401262
