# Supplementary material for: Assessment of gene signatures following the inhibition of IL-23: a study to evaluate the mechanistic effects behind the clinical efficacy of guselkumab in patients with psoriatic arthritis
Source: Front Immunol. 2025 Sep 2;16:1672667. doi: 10.3389/fimmu.2025.1672667 (PMC12436422; doi:10.3389/fimmu.2025.1672667)
Supplement: Supplementary Table 2 — List of downregulated genes. The top 10 downregulated genes are marked in red. [file Table2.xlsx]

## Sheet: Sheet1
GeneID	baseMean	log2FoldChange	FC	FoldChange	lfcSE	stat	pvalue	padj	ENTREZID
CCR2	173.936	-1.73295	0.300836	-3.32408	0.260797	-6.64483	3.03576e-11	5.78312e-07	729230
TPT1	8372.72	-1.42046	0.373593	-2.67671	0.230584	-6.16028	7.26167e-10	2.7667e-06	7178
HSPE1P13	20.4755	-3.22095	0.10725	-9.32399	0.544015	-5.9207	3.20579e-09	7.63378e-06	106480256
MYCBP	32.3055	-2.54314	0.171569	-5.82855	0.429048	-5.92739	3.07785e-09	7.63378e-06	26292
CMPK1	681.576	-2.02195	0.246225	-4.06132	0.344425	-5.87051	4.34462e-09	7.99176e-06	51727
CNIH1	150.136	-1.86555	0.274418	-3.64407	0.317737	-5.87137	4.32199e-09	7.99176e-06	10175
TMEM65	855.363	-1.19903	0.435569	-2.29585	0.204595	-5.8605	4.61467e-09	7.99176e-06	157378
ARL5A	269.141	-1.50924	0.351296	-2.8466	0.263513	-5.72738	1.01995e-08	1.34783e-05	26225
UBE2K	505.853	-1.68375	0.311273	-3.21261	0.299001	-5.63124	1.7892e-08	1.898e-05	3093
GZMK	124.868	-2.26514	0.20803	-4.80701	0.404158	-5.60459	2.08752e-08	1.98836e-05	3003
KLRB1	323.582	-2.14124	0.226684	-4.41142	0.384551	-5.56816	2.57444e-08	2.25863e-05	3820
EIF4EBP2	1177.22	-1.03955	0.48648	-2.05558	0.186772	-5.56588	2.60839e-08	2.25863e-05	1979
FKBP1A	683.708	-1.2189	0.42961	-2.32769	0.224091	-5.43932	5.34838e-08	3.91872e-05	2280
STYX	491.062	-1.15137	0.450197	-2.22125	0.214551	-5.36643	8.03124e-08	5.46411e-05	6815
COMMD6	174.436	-1.70737	0.306218	-3.26565	0.318601	-5.35895	8.37048e-08	5.49854e-05	170622
NORAD	2726.65	-1.30077	0.405908	-2.46361	0.247331	-5.25925	1.44645e-07	8.12816e-05	647979
MMGT1	226.126	-1.5427	0.343242	-2.9134	0.293821	-5.25049	1.51699e-07	8.25674e-05	93380
ARL6IP5	924.034	-1.51946	0.348818	-2.86683	0.289829	-5.2426	1.58331e-07	8.37833e-05	10550
SLC16A4-AS1	88.2302	-1.85708	0.276034	-3.62274	0.360421	-5.15252	2.57005e-07	0.000121524	123706514
TOMM20	542.971	-1.20472	0.433855	-2.30492	0.23396	-5.14924	2.61548e-07	0.000121524	9804
ELOVL4	22.5598	-2.0369	0.243687	-4.10363	0.396249	-5.14046	2.74067e-07	0.000124309	6785
TMEM106B	468.332	-1.40947	0.376449	-2.6564	0.274866	-5.12785	2.93063e-07	0.000129834	54664
COX7A2L	224.795	-1.11752	0.460886	-2.16973	0.218194	-5.12167	3.02847e-07	0.000131119	9167
COX15	114.684	-1.14185	0.453178	-2.20664	0.224304	-5.09063	3.56877e-07	0.000147794	1355
TMED7	208.104	-2.08842	0.235138	-4.25282	0.413866	-5.04613	4.50853e-07	0.000178932	51014
TRAJ11	39.3939	-1.86175	0.275143	-3.63447	0.372134	-5.00289	5.64778e-07	0.000213849	28744
ARF3	460.865	-1.17869	0.441754	-2.26371	0.236138	-4.99151	5.991e-07	0.000213849	377
GDI2	954.015	-1.06658	0.477448	-2.09447	0.213491	-4.99592	5.85567e-07	0.000213849	2665
C4orf3	297.152	-1.21245	0.431535	-2.31731	0.245054	-4.94768	7.51048e-07	0.00025549	401152
ARL6IP1	385.822	-1.57948	0.334604	-2.98861	0.320038	-4.93527	8.00396e-07	0.000262889	23204
TRAJ9	32.0581	-2.71727	0.152062	-6.57627	0.552019	-4.92242	8.54798e-07	0.000275998	28746
BRK1	221.982	-1.64429	0.319904	-3.12594	0.334424	-4.91679	8.79767e-07	0.000279326	55845
RMI1	36.8588	-1.77667	0.291857	-3.42633	0.362775	-4.89743	9.70982e-07	0.000302865	80010
CIAO2A	78.0365	-1.43666	0.369423	-2.70693	0.293526	-4.89447	9.85701e-07	0.000302865	84191
IER3IP1	43.8317	-2.12224	0.22969	-4.3537	0.437377	-4.8522	1.22098e-06	0.000359894	51124
SKA2	96.8745	-1.89711	0.26848	-3.72467	0.391071	-4.85107	1.22798e-06	0.000359894	348235
RAP1A	796.028	-1.28603	0.410079	-2.43855	0.265586	-4.84222	1.28393e-06	0.000365059	5906
GPR171	110.9	-1.8045	0.28628	-3.49308	0.376405	-4.79404	1.63455e-06	0.000438566	29909
ST13	375.135	-1.35504	0.390924	-2.55804	0.283127	-4.78599	1.70148e-06	0.000450182	6767
RBM27	268.09	-1.43477	0.369905	-2.7034	0.300535	-4.77405	1.80554e-06	0.00045481	54439
UBE2W	344.607	-1.37321	0.386031	-2.59047	0.287859	-4.77043	1.83834e-06	0.00045481	55284
CD48	877.989	-1.15967	0.447616	-2.23406	0.243788	-4.75687	1.96615e-06	0.000474116	962
CCR5	123.274	-1.74305	0.298737	-3.34743	0.369946	-4.71164	2.45737e-06	0.000578501	1234
MBNL3	842.974	-1.65089	0.318445	-3.14026	0.3504	-4.71144	2.45977e-06	0.000578501	55796
IGIP	79.9661	-1.67642	0.312857	-3.19634	0.356606	-4.70105	2.58823e-06	0.00058335	492311
GLIPR1	663.755	-1.66356	0.31566	-3.16797	0.354164	-4.69714	2.63831e-06	0.00058335	11010
SLC30A1	230.187	-1.4158	0.374801	-2.66808	0.301992	-4.68821	2.75598e-06	0.00058335	7779
HACD4	596.084	-1.29245	0.408258	-2.44943	0.274733	-4.70438	2.54644e-06	0.00058335	401494
SLC5A3	683.075	-1.24145	0.422948	-2.36436	0.264643	-4.69104	2.71825e-06	0.00058335	6526
MZT1	40.5745	-1.7491	0.297488	-3.36148	0.373478	-4.68326	2.82344e-06	0.000584636	440145
MTPN	1652.08	-1.43484	0.369888	-2.70352	0.306316	-4.68418	2.81081e-06	0.000584636	136319
BMT2	174.731	-1.0087	0.496994	-2.0121	0.216383	-4.66164	3.13707e-06	0.000629701
CX3CR1	612.132	-1.79834	0.287504	-3.47821	0.387011	-4.64675	3.37207e-06	0.000669144	1524
SLC25A46	355.349	-1.14565	0.451985	-2.21246	0.246869	-4.64074	3.47158e-06	0.000674833	91137
GLRX	261.549	-1.08414	0.471672	-2.12012	0.234003	-4.63304	3.60333e-06	0.000677547	2745
OPN3	40.857	-1.51092	0.350888	-2.84991	0.326598	-4.62623	3.72376e-06	0.000688715	23596
ATP5MC3	213.074	-1.10168	0.465972	-2.14605	0.238484	-4.61952	3.8462e-06	0.00070452	518
TMED10	837.842	-1.13003	0.456908	-2.18863	0.244898	-4.61427	3.94486e-06	0.000709137	10972
NACA	984.609	-1.18965	0.438411	-2.28097	0.259188	-4.5899	4.43457e-06	0.000775032	4666
PIGK	221.142	-1.40171	0.37848	-2.64215	0.306329	-4.57584	4.74318e-06	0.000793113	10026
DR1	783.662	-1.18782	0.438966	-2.27808	0.259351	-4.57997	4.65034e-06	0.000793113	1810
MRPS6	149.222	-1.14372	0.452591	-2.2095	0.250021	-4.5745	4.77363e-06	0.000793113	64968
ARPC5	825.459	-1.19845	0.435744	-2.29492	0.262596	-4.56384	5.02274e-06	0.000824855	10092
PURA	577.889	-1.25846	0.417989	-2.3924	0.275979	-4.55999	5.1156e-06	0.000832924	5813
ZMAT3	440.469	-1.15977	0.447583	-2.23422	0.255133	-4.54576	5.47364e-06	0.000883669	64393
DYRK2	1552.85	-1.05358	0.481772	-2.07567	0.232434	-4.53279	5.82099e-06	0.000931848	8445
NFIA	708.878	-1.11459	0.461822	-2.16534	0.246298	-4.52538	6.02882e-06	0.000957075	4774
FPGT	47.0641	-1.51406	0.350125	-2.85613	0.335002	-4.51955	6.19716e-06	0.00096021	8790
CHURC1	498.296	-1.05869	0.480067	-2.08304	0.234252	-4.51946	6.19978e-06	0.00096021	91612
PLCB1-IT1	23.5702	-2.01089	0.248121	-4.0303	0.447063	-4.498	6.8596e-06	0.00103967	100874337
NOTCH2NLC	600.083	-1.38904	0.381819	-2.61904	0.309079	-4.49412	6.9857e-06	0.00103967	100996717
C21orf91	332.346	-1.21326	0.431294	-2.31861	0.269938	-4.49458	6.9708e-06	0.00103967	54149
FOXP1-IT1	123.161	-1.52636	0.347153	-2.88058	0.340208	-4.48654	7.23897e-06	0.00106901	100506815
MTCO2P11	24.0506	-1.96937	0.255364	-3.91598	0.439877	-4.4771	7.56638e-06	0.0011003	107075214
MKKS	64.2546	-1.69263	0.309363	-3.23245	0.378979	-4.46629	7.95889e-06	0.00113419	8195
POLR2M	172.603	-1.11755	0.460875	-2.16979	0.250249	-4.46577	7.97806e-06	0.00113419	81488
HACD2	243.513	-1.11569	0.461471	-2.16698	0.250231	-4.45864	8.24823e-06	0.00116392	201562
PCYOX1	152.231	-1.01402	0.495163	-2.01954	0.227629	-4.45473	8.40006e-06	0.00117663	51449
C2orf69	133.261	-1.17569	0.442673	-2.259	0.264349	-4.44748	8.68842e-06	0.00120813	205327
PTP4A2	2293.03	-1.39415	0.380469	-2.62834	0.31363	-4.44521	8.78067e-06	0.00121211	8073
SLC4A10	70.8981	-2.16068	0.223652	-4.47124	0.486533	-4.44096	8.9558e-06	0.00121863	57282
TMEM167A	572.162	-1.48544	0.35714	-2.80002	0.334926	-4.43513	9.20189e-06	0.00122514	153339
SLFN5	2551.24	-1.24516	0.421862	-2.37044	0.280722	-4.43555	9.18394e-06	0.00122514	162394
VMA21	250.127	-1.22569	0.427594	-2.33867	0.276332	-4.43556	9.18344e-06	0.00122514	203547
RIMOC1	164.45	-1.47648	0.359365	-2.78268	0.334501	-4.41397	1.01494e-05	0.00132429	285636
SLC40A1	427.125	-1.93926	0.26075	-3.83509	0.440716	-4.40025	1.08127e-05	0.00136345	30061
CMC1	255.233	-1.36046	0.389459	-2.56766	0.30937	-4.3975	1.09505e-05	0.00136345	152100
ANP32E	469.717	-1.1856	0.439643	-2.27457	0.269259	-4.40318	1.06674e-05	0.00136345	81611
ATF7	341.519	-1.0054	0.498133	-2.00749	0.228616	-4.39774	1.09383e-05	0.00136345	11016
DPH3	93.1777	-1.20997	0.432276	-2.31334	0.275566	-4.39087	1.12897e-05	0.00137864	285381
GIMAP4	677.1	-1.41586	0.374787	-2.66818	0.324551	-4.36251	1.28576e-05	0.00151262	55303
GIMAP2	260.43	-1.14943	0.450805	-2.21826	0.263838	-4.35655	1.32128e-05	0.00154419	26157
RFK	70.3145	-1.42607	0.372142	-2.68715	0.329064	-4.33373	1.46605e-05	0.0016613	55312
RTKN2	191.242	-1.25333	0.419478	-2.38391	0.289281	-4.33257	1.4738e-05	0.0016613	219790
FAM8A1	414.992	-1.00322	0.498885	-2.00447	0.232625	-4.31261	1.61338e-05	0.00178692	51439
VAMP4	340.935	-1.16866	0.444834	-2.24803	0.271526	-4.30405	1.67704e-05	0.00184668	8674
CFAP97	311.409	-1.25206	0.419847	-2.38182	0.291216	-4.29944	1.71234e-05	0.00187471	57587
CDK2AP1	70.7873	-1.39758	0.379565	-2.6346	0.326494	-4.28057	1.86412e-05	0.00198388	8099
TRAJ21	12.0468	-2.89594	0.134349	-7.44328	0.67706	-4.27723	1.89237e-05	0.00199675	28734
SLC16A7	734.784	-1.11488	0.461728	-2.16578	0.261221	-4.26797	1.97258e-05	0.00203122	9194
E2F3-IT1	19.205	-2.12803	0.22877	-4.3712	0.499399	-4.26117	2.03355e-05	0.00206398	100874268
NDUFB5	94.6358	-1.27591	0.412965	-2.42151	0.299452	-4.26081	2.03689e-05	0.00206398	4711
TRAJ31	24.0947	-1.89844	0.268234	-3.7281	0.449354	-4.22482	2.39133e-05	0.00236133	28724
SYNCRIP	630.562	-1.56636	0.33766	-2.96156	0.370628	-4.22622	2.37645e-05	0.00236133	10492
SRSF1	652.167	-1.45766	0.364082	-2.74663	0.345217	-4.22246	2.41648e-05	0.00237289	6426
H4C3	106.672	-1.45745	0.364136	-2.74623	0.345376	-4.21989	2.44418e-05	0.00238777	8364
SSR1	1167.12	-1.03673	0.48743	-2.05157	0.246468	-4.20635	2.59532e-05	0.00247204	6745
TRAJ8	13.2474	-2.53617	0.172399	-5.80049	0.606481	-4.18179	2.89224e-05	0.00263622	28747
GZMA	380.846	-1.89271	0.269301	-3.71332	0.452865	-4.17941	2.92265e-05	0.00265126	3001
PRNP	355.039	-1.18706	0.439198	-2.27688	0.285651	-4.15562	3.24413e-05	0.00287445	5621
BMI1	185.327	-1.03246	0.488876	-2.04551	0.248593	-4.15321	3.27844e-05	0.0028914	648
LPAR6	336.944	-1.5175	0.34929	-2.86295	0.36562	-4.1505	3.31755e-05	0.00290161	10161
HSPE1P18	37.5406	-2.1121	0.231311	-4.32319	0.509843	-4.14264	3.43332e-05	0.00298652	106480257
MYL12B	586.233	-1.27763	0.412471	-2.42441	0.308497	-4.14148	3.45068e-05	0.00298798	103910
ZNF664	355.258	-1.14497	0.452199	-2.21142	0.276628	-4.13904	3.48769e-05	0.00299949	144348
GLO1	166.656	-1.06575	0.477724	-2.09326	0.257985	-4.13106	3.61099e-05	0.0030573	2739
CHIC1	276.203	-1.25906	0.417817	-2.39339	0.305417	-4.12242	3.74915e-05	0.00310691	53344
DCK	271.415	-1.13304	0.455954	-2.1932	0.275375	-4.11453	3.87969e-05	0.00315927	1633
TXN	79.6212	-1.36218	0.388994	-2.57074	0.331753	-4.10601	4.02554e-05	0.00323572	7295
INAFM2	210.03	-1.26971	0.414744	-2.41113	0.309441	-4.10323	4.07421e-05	0.00324012	100505573
TDRP	32.2636	-2.13718	0.227324	-4.39901	0.521272	-4.09993	4.13281e-05	0.0032668	157695
STOM	720.747	-1.24878	0.420805	-2.3764	0.305823	-4.08334	4.43936e-05	0.00342952	2040
EID1	330.606	-1.20841	0.432744	-2.31083	0.296343	-4.07776	4.54716e-05	0.00346494	23741
ATP5F1E	391.273	-1.24717	0.421274	-2.37375	0.306334	-4.07127	4.67573e-05	0.00354872	514
FAM107B	1902.35	-1.04195	0.485669	-2.05902	0.256736	-4.05847	4.93948e-05	0.00369008	83641
EIF4E3	804.764	-1.53002	0.346273	-2.88789	0.377607	-4.05188	5.08083e-05	0.00378085	317649
TCEAL8	62.4981	-1.4415	0.368185	-2.71603	0.356221	-4.04664	5.1959e-05	0.00385144	90843
MFHAS1	33.8665	-1.53952	0.343999	-2.90698	0.380787	-4.04299	5.27728e-05	0.00386684	9258
DBTP1	51.4181	-1.51285	0.350418	-2.85373	0.374216	-4.04272	5.28341e-05	0.00386684	127379690
SUB1	1656.62	-1.02192	0.492461	-2.03062	0.252801	-4.04237	5.29129e-05	0.00386684	10923
ARL3	40.7568	-1.13707	0.454682	-2.19934	0.281534	-4.03883	5.37189e-05	0.00389104	403
KIF2A	2442.27	-1.48089	0.358267	-2.79121	0.367648	-4.02802	5.62483e-05	0.00404351	3796
MOB1A	1848.89	-1.11267	0.462436	-2.16246	0.276387	-4.02579	5.67849e-05	0.00406674	55233
POLR2K	100.577	-1.57495	0.335655	-2.97925	0.391343	-4.02447	5.71049e-05	0.00407434	5440
BTF3	987.377	-1.06354	0.478458	-2.09005	0.264709	-4.01775	5.87559e-05	0.00417649	689
IPCEF1	479.784	-1.04061	0.486122	-2.0571	0.259131	-4.01576	5.92544e-05	0.00419627	26034
NEFL	17.8044	-2.15994	0.223766	-4.46895	0.538368	-4.012	6.02054e-05	0.00420904	4747
LIPA	322.314	-1.27576	0.413007	-2.42127	0.317886	-4.01327	5.98837e-05	0.00420904	3988
SH3BGRL3	1105.71	-1.19085	0.438045	-2.28287	0.296854	-4.01156	6.03186e-05	0.00420904	83442
SELENOF	422.51	-1.09914	0.466794	-2.14227	0.27514	-3.99485	6.47364e-05	0.00439579	9403
YWHAZ	4924.34	-1.08354	0.471868	-2.11924	0.271261	-3.99446	6.48408e-05	0.00439579	7534
SLC25A40	192.196	-1.0489	0.483337	-2.06895	0.262565	-3.99481	6.47468e-05	0.00439579	55972
PRUNE1	175.919	-1.14692	0.451587	-2.21441	0.287361	-3.99124	6.57293e-05	0.00444023	58497
NOTCH2NLB	114.729	-1.23335	0.425328	-2.35113	0.30953	-3.9846	6.75934e-05	0.004534	100996763
PTBP3	2058.56	-1.15652	0.448593	-2.22919	0.290665	-3.97887	6.92422e-05	0.00461211	9991
LEPROT	439.345	-1.14628	0.451788	-2.21343	0.289073	-3.96537	7.32808e-05	0.00484439	54741
CD52	1135.41	-1.16006	0.447494	-2.23467	0.294045	-3.94518	7.97417e-05	0.00518457	1043
ARHGAP19	130.782	-1.05641	0.480827	-2.07975	0.268056	-3.94101	8.11404e-05	0.00525757	84986
TRAJ13	32.5999	-1.9911	0.251547	-3.9754	0.507946	-3.9199	8.85841e-05	0.0056064	28742
ZNF770	529.622	-1.20089	0.435006	-2.29882	0.306874	-3.91331	9.10406e-05	0.00571999	54989
COX7C	359.335	-1.05711	0.480595	-2.08076	0.270246	-3.91165	9.16675e-05	0.00572546	1350
AP1S2	469.95	-1.59933	0.330029	-3.03003	0.410416	-3.89686	9.74478e-05	0.00593093	8905
WDFY1	302.376	-1.37914	0.384447	-2.60114	0.353889	-3.89711	9.73468e-05	0.00593093	57590
NUCKS1	1167.49	-1.22361	0.428209	-2.33531	0.313785	-3.89952	9.63841e-05	0.00593093	64710
RAD54B	16.1465	-1.94284	0.260104	-3.84462	0.499067	-3.89294	9.90356e-05	0.0059893	25788
TOMM7	194.868	-1.17008	0.444397	-2.25024	0.300803	-3.88985	0.000100306	0.00600178	54543
UMAD1	130.954	-1.09278	0.468858	-2.13284	0.281001	-3.88887	0.000100712	0.00600178	729852
ARL6	37.2623	-1.45322	0.365205	-2.73819	0.3739	-3.88666	0.000101634	0.00601281	84100
LANCL3	45.3715	-2.38014	0.19209	-5.20589	0.612684	-3.88478	0.000102421	0.00602196	347404
ARPP19	987.519	-1.19836	0.43577	-2.29479	0.308724	-3.88166	0.000103745	0.00608107	10776
ATP6V0E1	220.367	-1.12462	0.458624	-2.18043	0.290428	-3.87226	0.000107829	0.00625064	8992
HOPX	112.078	-1.45794	0.364013	-2.74715	0.376984	-3.86738	0.000110013	0.00635075	84525
HLF	34.2231	-1.51269	0.350458	-2.85341	0.391256	-3.86622	0.000110533	0.00636149	3131
ARL2BP	169.769	-1.01377	0.49525	-2.01918	0.262348	-3.86423	0.000111441	0.0063752	23568
GMFB	408.344	-1.18168	0.440839	-2.2684	0.306158	-3.85969	0.000113531	0.00641769	2764
MTATP6P11	9.80047	-2.59281	0.165763	-6.03271	0.672804	-3.85373	0.000116332	0.00649887	107075311
TMED2	492.177	-1.03978	0.4864	-2.05592	0.270185	-3.84842	0.000118882	0.00656434	10959
AVPR1A	36.6027	-2.81267	0.142331	-7.02585	0.731259	-3.84634	0.000119894	0.00660112	552
CEP41	56.499	-1.03544	0.487867	-2.04974	0.269554	-3.84131	0.000122377	0.00669782	95681
SVIP	251.575	-1.34018	0.39497	-2.53184	0.349382	-3.83587	0.000125119	0.00679065	258010
YWHAH	237.144	-1.11461	0.461818	-2.16536	0.291015	-3.83007	0.000128109	0.00693318	7533
PTAR1	1138.04	-1.08598	0.471073	-2.12281	0.284007	-3.82377	0.000131428	0.00705267	375743
CDC42EP3	757.95	-1.10693	0.46428	-2.15387	0.289638	-3.82178	0.000132491	0.00706992	10602
PPA1	180	-1.19122	0.437932	-2.28346	0.311917	-3.81903	0.000133975	0.00710928	5464
HELLPAR	91.6559	-1.23443	0.425011	-2.35288	0.323312	-3.81806	0.000134503	0.00711747	101101692
MTND5P2	27.1993	-2.39538	0.190073	-5.26114	0.628106	-3.81365	0.000136931	0.00716266	100873209
B2M	2998.32	-1.72689	0.302101	-3.31015	0.452807	-3.81375	0.000136872	0.00716266	567
IKZF2	731.907	-1.13032	0.456813	-2.18908	0.296352	-3.81412	0.000136667	0.00716266	22807
FAM104B	13.618	-2.53704	0.172296	-5.80396	0.666778	-3.80492	0.000141849	0.00732308
TRAJ37	20.8281	-1.65622	0.31727	-3.15189	0.435659	-3.80164	0.000143743	0.00736102	28718
PRNCR1	163.221	-1.06193	0.47899	-2.08772	0.280399	-3.78722	0.000152342	0.00767574	101867536
ZFP91	437.417	-1.19657	0.436313	-2.29193	0.316582	-3.77964	0.000157057	0.00779258	80829
CD3G	558.248	-1.08604	0.471052	-2.12291	0.287392	-3.77896	0.000157488	0.00779258	917
MTCYBP3	36.9086	-2.09969	0.233308	-4.28618	0.55603	-3.77622	0.000159226	0.00783786	100873204
ELK4	1876.85	-1.01284	0.49557	-2.01788	0.268728	-3.76901	0.000163894	0.00800557	2005
UBXN2B	227.915	-1.24552	0.421755	-2.37105	0.330678	-3.76657	0.000165505	0.00806359	137886
S100A10	358.828	-1.28897	0.409242	-2.44354	0.342937	-3.75863	0.000170844	0.00828138	6281
TRIM2	29.8512	-1.50661	0.351937	-2.84142	0.402186	-3.74606	0.000179635	0.00855514	23321
EMB	2331.53	-1.12598	0.458189	-2.1825	0.300574	-3.74612	0.000179593	0.00855514	133418
CCT4P2	25.7132	-1.90018	0.26791	-3.73259	0.508082	-3.7399	0.000184093	0.00870215	100131638
EEF1A1	22977.2	-1.15656	0.448579	-2.22926	0.309666	-3.73487	0.00018781	0.00885588	1915
CMTM6	746.252	-1.15429	0.449289	-2.22574	0.309221	-3.73288	0.000189302	0.00888228	54918
N4BP2L2-IT2	565.141	-1.11805	0.460718	-2.17053	0.29974	-3.73005	0.000191443	0.00891686	116828
MRPL50	76.5788	-1.36729	0.387618	-2.57986	0.367946	-3.71602	0.000202388	0.00925174	54534
NHSL2	669.438	-1.05493	0.48132	-2.07762	0.283947	-3.71525	0.000203004	0.00925174	340527
TSPAN2	112.075	-1.33006	0.397752	-2.51413	0.358424	-3.71085	0.000206561	0.0093037	10100
UHMK1	1866.36	-1.00131	0.499548	-2.00181	0.270735	-3.69846	0.000216908	0.00954295	127933
FSBP	46.3798	-1.48963	0.356103	-2.80818	0.403459	-3.69216	0.000222357	0.00973771	100861412
KIF5C	66.5577	-1.30252	0.405417	-2.4666	0.3536	-3.68361	0.000229953	0.00993336	3800
SPICE1	74.4641	-1.30454	0.404849	-2.47005	0.354339	-3.68162	0.000231758	0.00996613	152185
XK	72.4942	-2.06704	0.238649	-4.19026	0.563141	-3.67055	0.000242026	0.0102064	7504
UCHL5	346.396	-1.05747	0.480475	-2.08127	0.2883	-3.66794	0.00024451	0.0102372	51377
HIGD1A	60.6047	-1.50549	0.352211	-2.83921	0.411131	-3.66182	0.000250433	0.0103957	25994
MLLT11	28.3292	-1.30004	0.406114	-2.46236	0.355135	-3.6607	0.000251525	0.0103957	10962
NKAPP1	40.9808	-1.11343	0.462192	-2.1636	0.304255	-3.65955	0.000252662	0.0103957	158801
CD59	208.752	-1.01548	0.494664	-2.02157	0.277298	-3.66205	0.000250207	0.0103957	966
LIMS1	904.182	-1.36559	0.388077	-2.57681	0.373931	-3.65198	0.000260227	0.0105822	3987
DAD1	84.3024	-1.30163	0.405667	-2.46508	0.357317	-3.64279	0.000269697	0.0108325	1603
HSPA8	2632.15	-1.04612	0.484268	-2.06497	0.287216	-3.64228	0.000270231	0.0108325	3312
DUSP19	17.4286	-1.77495	0.292205	-3.42226	0.487661	-3.63972	0.000272937	0.0108775	142679
MTMR9	7.57314	-2.88005	0.135837	-7.36174	0.792113	-3.6359	0.000277008	0.0109029	66036
SNHG5	306.553	-1.22282	0.428445	-2.33402	0.33622	-3.63696	0.000275871	0.0109029	387066
PPT1	398.157	-1.20068	0.435071	-2.29847	0.330767	-3.62998	0.000283444	0.0110875	5538
TRAJ20	15.0427	-1.99585	0.25072	-3.98852	0.549968	-3.62904	0.000284478	0.0111049	28735
SULT1B1	179.95	-1.10916	0.463565	-2.1572	0.305678	-3.62852	0.000285055	0.0111049	27284
SCOC	62.6823	-1.33567	0.396207	-2.52393	0.368279	-3.6268	0.00028696	0.0111336	60592
CTDSPL	116.544	-1.77859	0.291469	-3.4309	0.490662	-3.62488	0.000289101	0.0111938	10217
MYL12A	1319.52	-1.13897	0.454084	-2.20224	0.314314	-3.62367	0.000290457	0.0112235	10627
UQCRB	431.333	-1.26741	0.415404	-2.4073	0.349942	-3.62178	0.000292583	0.0112828	7381
TMEM123	2368.49	-1.11882	0.460471	-2.17169	0.309057	-3.6201	0.000294493	0.0113335	114908
STON2	450.29	-1.94763	0.259241	-3.85741	0.538614	-3.616	0.000299185	0.0114447	85439
SNX3	313.385	-1.21909	0.429555	-2.32799	0.338902	-3.59716	0.000321713	0.0119934	8724
TBCEL	150.039	-1.24308	0.422469	-2.36704	0.346043	-3.59228	0.000327801	0.0120785	219899
TRAJ22	25.1345	-1.90137	0.26769	-3.73567	0.530019	-3.58736	0.000334046	0.0122141	28733
F8	29.7323	-1.43593	0.369609	-2.70556	0.400414	-3.5861	0.000335656	0.0122495	2157
RSL24D1	607.547	-1.11862	0.460536	-2.17138	0.312157	-3.5835	0.000339016	0.0123249	51187
NDUFB3	41.1102	-1.44869	0.366355	-2.72959	0.404408	-3.58224	0.000340665	0.0123378	4709
PANK3	812.063	-1.0342	0.488288	-2.04797	0.288663	-3.58271	0.000340044	0.0123378	79646
OR4D1	9.41517	-2.26562	0.20796	-4.80863	0.633103	-3.57861	0.000345432	0.0124395	26689
H4C6	86.5329	-1.27063	0.414477	-2.41268	0.355664	-3.57257	0.000353491	0.0126817	8361
HOMEZ	74.6217	-1.03474	0.488102	-2.04875	0.289602	-3.57298	0.00035294	0.0126817	57594
FAM210B	136.944	-1.07156	0.475805	-2.1017	0.300933	-3.56079	0.000369741	0.013141	116151
MTND6P5	38.6564	-2.21672	0.21513	-4.64836	0.62443	-3.54999	0.000385246	0.0133982	106480427
H4C4	44.8834	-1.40644	0.377241	-2.65082	0.396409	-3.54795	0.000388244	0.0134474	8360
ELP4	447.973	-1.02001	0.493114	-2.02793	0.28756	-3.5471	0.00038949	0.013466	26610
DAB2	208.34	-1.67105	0.314024	-3.18447	0.471504	-3.54409	0.000393969	0.0135962	1601
SEC61G	75.1915	-1.12549	0.458347	-2.18175	0.317855	-3.54089	0.000398785	0.0137375	23480
H2AC6	677.61	-1.43038	0.371032	-2.69518	0.404274	-3.53815	0.000402938	0.0138306	8334
HMMR	11.5642	-2.20247	0.217266	-4.60266	0.622915	-3.53574	0.000406635	0.0139074	3161
UBTD2	39.3876	-1.27025	0.414587	-2.41204	0.35985	-3.52996	0.000415627	0.0140884	92181
HPF1	49.2981	-1.19125	0.437922	-2.28351	0.338486	-3.51936	0.000432592	0.0144755	54969
SMIM3	73.5297	-1.21482	0.430826	-2.32112	0.345395	-3.5172	0.00043612	0.0144979	85027
ELOVL7	184.004	-2.0785	0.236761	-4.22367	0.591606	-3.51331	0.000442553	0.0145607	79993
PCMTD2	101.512	-1.49474	0.354845	-2.81813	0.425814	-3.51032	0.000447573	0.0146751	55251
TRAM1	1393.01	-1.04118	0.485928	-2.05792	0.296719	-3.50899	0.000449813	0.0147232	23471
RNF11	696.287	-1.0002	0.499931	-2.00028	0.285873	-3.49876	0.00046743	0.0151696	26994
HIGD1AP16	15.4722	-2.00029	0.249951	-4.00079	0.572171	-3.49596	0.00047236	0.0152852	100874476
MANEA	101.736	-1.28557	0.410209	-2.43778	0.367744	-3.49583	0.000472597	0.0152852	79694
SMIM20	26.6227	-1.33293	0.396961	-2.51914	0.383053	-3.47975	0.000501873	0.0158552	389203
SREK1IP1	217.901	-1.00517	0.498212	-2.00718	0.289253	-3.47505	0.000510766	0.0159896	285672
RIDA	10.4774	-2.08724	0.23533	-4.24935	0.602974	-3.46158	0.000537009	0.0165677	10247
SNURF	30.5671	-1.90314	0.267362	-3.74025	0.549712	-3.46206	0.000536057	0.0165677	8926
DTD2	52.3739	-1.10371	0.465319	-2.14907	0.319039	-3.45948	0.000541227	0.0165831	112487
CCNG1	462.538	-1.06696	0.477325	-2.09501	0.308713	-3.45614	0.000547973	0.0166183	900
DYNLL1	136.327	-1.25198	0.419871	-2.38169	0.362756	-3.45131	0.000557881	0.0167364	8655
TOMM5	71.3642	-1.23393	0.425158	-2.35207	0.357482	-3.45173	0.000557011	0.0167364	401505
PKIA	81.5916	-1.33961	0.395128	-2.53082	0.388548	-3.44773	0.000565323	0.0169064	5569
NXT2	56.7215	-1.44913	0.366242	-2.73043	0.420871	-3.44317	0.000574947	0.0170869	55916
KCTD12	466.342	-1.57054	0.336683	-2.97015	0.457108	-3.43581	0.000590787	0.0174027	115207
PCGF5	1270.93	-1.36536	0.388137	-2.57641	0.397757	-3.43265	0.000597704	0.0175173	84333
C1GALT1	614.598	-1.09324	0.468708	-2.13352	0.318625	-3.43111	0.000601109	0.0175631	56913
SLC25A24	7.51023	-2.61716	0.162988	-6.13543	0.765187	-3.4203	0.000625532	0.0181929	29957
H3C7	14.6015	-1.7823	0.29072	-3.43974	0.52189	-3.41509	0.00063762	0.01846	8968
SPARC	755.875	-1.86843	0.273872	-3.65135	0.547736	-3.41119	0.000646806	0.0185847	6678
FSTL1	49.4912	-1.7669	0.293839	-3.40323	0.518489	-3.40779	0.00065491	0.0187328	11167
ACTR2	2750.78	-1.14942	0.450808	-2.21824	0.337353	-3.40716	0.000656423	0.0187479	10097
FCGR3A	850.303	-1.43012	0.3711	-2.69469	0.420764	-3.39886	0.000676666	0.0191135	2214
GFI1B	65.2394	-1.70064	0.30765	-3.25044	0.500857	-3.39545	0.00068516	0.0192796	8328
SH3BGRL	860.565	-1.48251	0.357865	-2.79435	0.437209	-3.39086	0.00069674	0.0195023	6451
BACH1-IT3	13.0214	-1.76009	0.295231	-3.38718	0.519572	-3.38757	0.000705147	0.0196389	54147
ZBTB2	200.549	-1.01574	0.494575	-2.02194	0.300551	-3.37959	0.000725939	0.0200713	57621
RAB11A	635.066	-1.50965	0.351196	-2.84741	0.447398	-3.37429	0.000740055	0.0203435	8766
ENPP5	27.2474	-2.12584	0.229118	-4.36457	0.631078	-3.36858	0.000755557	0.0206801	59084
ARMT1	79.1016	-1.02337	0.491965	-2.03266	0.304791	-3.35762	0.000786179	0.0210895	79624
SLC1A3-AS1	21.521	-1.19182	0.437751	-2.2844	0.355061	-3.35666	0.000788913	0.0211079	107986412
MTND1P11	17.875	-2.14523	0.226059	-4.42362	0.639319	-3.35549	0.000792247	0.0211673	100873212
FOXN2	600.086	-1.06444	0.478157	-2.09136	0.317951	-3.34782	0.00081449	0.0216402	3344
PERP	18.5971	-1.62214	0.324853	-3.07832	0.4869	-3.33157	0.000863573	0.0228487	64065
WASF3	31.6098	-1.92396	0.26353	-3.79464	0.577846	-3.32954	0.000869903	0.0229524	10810
GPATCH11	110.373	-1.29761	0.4068	-2.45821	0.391703	-3.31273	0.000923894	0.0240111	253635
ACRBP	125.566	-1.36857	0.387274	-2.58215	0.413456	-3.31008	0.000932684	0.0242066	84519
TRAJ16	18.7619	-1.47803	0.358979	-2.78568	0.446868	-3.30753	0.00094123	0.0242907	28739
MTURN	665.511	-1.13583	0.455073	-2.19745	0.344778	-3.29438	0.00098639	0.0249545	222166
TRAJ36	30.9771	-1.33661	0.395951	-2.52557	0.406378	-3.28908	0.00100517	0.0251953	28719
SND1-IT1	81.1953	-1.17002	0.444416	-2.25014	0.356047	-3.28613	0.00101574	0.0253365	27099
CD200R1	94.6589	-1.09749	0.467327	-2.13983	0.33455	-3.28051	0.00103619	0.0256182	131450
ACAP2-IT1	20.9552	-1.76552	0.29412	-3.39998	0.539229	-3.27417	0.00105974	0.0259867	100874306
RNF32-AS1	132.176	-1.30378	0.405064	-2.46875	0.399006	-3.26756	0.00108478	0.0263922	101927858
LRP12	46.818	-1.22211	0.428656	-2.33287	0.374781	-3.26086	0.00111074	0.0267382	29967
TTC33	189.026	-1.10393	0.465247	-2.14939	0.338392	-3.26229	0.00110517	0.0267382	23548
H3P6	73.868	-1.69552	0.308744	-3.23893	0.520094	-3.26002	0.00111404	0.0267622	440926
PAQR8	113.025	-1.22568	0.427596	-2.33865	0.376035	-3.25948	0.00111617	0.0267797	85315
ATP5MK	67.3891	-1.14019	0.453699	-2.2041	0.350782	-3.25042	0.00115233	0.0273035	84833
HPCAL4	56.0649	-1.19013	0.438263	-2.28174	0.366756	-3.24502	0.00117442	0.0274512	51440
ZBTB33	406.971	-1.00508	0.498241	-2.00706	0.309809	-3.2442	0.00117779	0.0274963	10009
MTCO1P11	45.5063	-1.81807	0.2836	-3.52609	0.561712	-3.23666	0.00120938	0.0278582	107075264
MOB1B	673.23	-1.31103	0.403033	-2.48119	0.405875	-3.23014	0.0012373	0.028296	92597
MYLK	182.185	-1.74249	0.298853	-3.34612	0.540216	-3.22555	0.00125732	0.0286128	4638
H2AC13	37.4751	-1.49572	0.354605	-2.82004	0.46458	-3.2195	0.00128415	0.0290535	8329
GOLPH3L	105.59	-1.07547	0.474517	-2.10741	0.334383	-3.21628	0.00129863	0.0292422	55204
EEF1A1P13	21.8021	-1.36772	0.387504	-2.58062	0.425845	-3.21178	0.00131917	0.0294956	133283
DSTN	216.198	-1.04691	0.484003	-2.0661	0.325908	-3.21229	0.00131681	0.0294956	11034
PBX1	66.7612	-1.4638	0.362537	-2.75834	0.455918	-3.21066	0.00132432	0.0295413	5087
B3GALT2	14.9972	-1.72418	0.302671	-3.30392	0.538337	-3.20278	0.00136106	0.0299281	8707
ENDOD1	299.232	-1.2115	0.431818	-2.31579	0.378443	-3.20129	0.00136816	0.0300269	23052
C1orf198	101.371	-1.23161	0.425843	-2.34828	0.385165	-3.19761	0.00138573	0.0302732	84886
CREG1	139.249	-1.06265	0.478752	-2.08876	0.332529	-3.19566	0.00139512	0.0303391	8804
FAXDC2	121.532	-1.74017	0.299335	-3.34074	0.545039	-3.19274	0.0014093	0.0304562	10826
UCHL3	30.9011	-1.46358	0.362593	-2.75791	0.458431	-3.19258	0.0014101	0.0304562	7347
CETN3	22.2018	-1.15295	0.449705	-2.22368	0.36103	-3.1935	0.0014056	0.0304562	1070
MOB4	140.764	-1.01188	0.4959	-2.01654	0.317258	-3.18945	0.00142543	0.0307395	25843
P2RY1	49.2354	-1.37819	0.3847	-2.59943	0.432224	-3.18861	0.00142958	0.0307723	5028
PSD3	48.4973	-1.17364	0.443301	-2.2558	0.368744	-3.18281	0.00145852	0.031149	23362
PEA15	198.342	-1.02672	0.490825	-2.03739	0.322572	-3.18291	0.00145801	0.031149	8682
PAIP2B	66.1759	-1.01983	0.493173	-2.02768	0.321053	-3.17652	0.00149052	0.0316195	400961
PHOSPHO2	12.2989	-1.69789	0.308236	-3.24426	0.534858	-3.17447	0.0015011	0.0317081	493911
ALG9-IT1	8.36587	-2.40537	0.18876	-5.29773	0.758748	-3.17019	0.0015234	0.0319261	100874303
BTLA	179.753	-1.1914	0.437879	-2.28374	0.376582	-3.16371	0.00155771	0.0324192	151888
H2BC11	48.0132	-1.25297	0.419583	-2.38332	0.397818	-3.14961	0.0016349	0.0334184	8970
RBBP9	66.1354	-1.12221	0.45939	-2.1768	0.35668	-3.14626	0.00165371	0.0336214	10741
TRAV12-2	21.1985	-1.43025	0.371068	-2.69493	0.454783	-3.14489	0.00166147	0.0337071	28673
PCYT1B	31.234	-1.88224	0.271262	-3.68648	0.600211	-3.13597	0.00171289	0.0345093	9468
RAP2A	382.3	-1.08737	0.470619	-2.12486	0.347103	-3.1327	0.00173208	0.0346382	5911
ZNF33BP1	9.66674	-1.72644	0.302197	-3.3091	0.551436	-3.13081	0.00174326	0.0347484	100419868
TPRKBP2	15.2645	-1.44169	0.368136	-2.71639	0.460498	-3.13072	0.00174381	0.0347484	106480804
PRTFDC1	12.3695	-1.911	0.265908	-3.7607	0.611776	-3.12369	0.00178597	0.0354404	56952
PGRMC1	315.865	-1.54385	0.342968	-2.91572	0.49447	-3.12224	0.00179483	0.0355005	10857
GGTA1	50.0189	-1.86043	0.275394	-3.63116	0.597263	-3.11492	0.00183993	0.0360232	2681
TRAJ10	26.2853	-1.58093	0.334267	-2.99162	0.509234	-3.10452	0.00190587	0.0368972	28745
STMP1	306.495	-1.04229	0.485557	-2.05949	0.335688	-3.10492	0.00190329	0.0368972	647087
HYMAI	13.2064	-1.62619	0.323943	-3.08697	0.524606	-3.09983	0.0019363	0.0372968	57061
IFRD1	278.232	-1.18326	0.440357	-2.27089	0.382383	-3.09443	0.00197195	0.037582	3475
KLF7-IT1	49.3205	-1.04631	0.484205	-2.06524	0.338153	-3.09419	0.00197351	0.037582	100874272
TRAJ29	26.7389	-1.43601	0.369588	-2.70572	0.464782	-3.08964	0.00200399	0.0378487	28726
ARMCX5-GPRASP2	28.5127	-1.09888	0.466877	-2.14189	0.355679	-3.08954	0.00200469	0.0378487	100528062
CD302	152.578	-1.53161	0.345892	-2.89108	0.495862	-3.08877	0.00200984	0.037871	9936
FBLN5	9.66647	-1.67182	0.313857	-3.18617	0.541392	-3.08801	0.00201502	0.037931	10516
CLU	444.435	-1.67319	0.31356	-3.18919	0.542473	-3.08437	0.00203983	0.03812	1191
LYZ	2821.23	-1.72979	0.301496	-3.3168	0.561371	-3.08137	0.00206051	0.0382179	4069
GGPS1	42.5165	-1.04778	0.483711	-2.06735	0.340227	-3.07966	0.00207239	0.0382179	9453
OGFRL1	785.536	-1.03747	0.487182	-2.05262	0.337127	-3.07737	0.00208833	0.0384374	79627
FOXP1-DT	7.56571	-2.25846	0.208995	-4.7848	0.734282	-3.07574	0.00209984	0.0385657	126568846
PRKACB	1633.75	-1.03018	0.489649	-2.04228	0.335222	-3.07313	0.00211828	0.0387169	5567
TRAJ23	56.6561	-1.36317	0.388728	-2.57249	0.443692	-3.07233	0.00212397	0.0387193	28732
GIMAP7	603.376	-1.02719	0.490666	-2.03805	0.334617	-3.06974	0.00214247	0.0389448	168537
MFAP3L	323.076	-2.28527	0.205147	-4.87455	0.745759	-3.06436	0.00218139	0.0392679	9848
TRAJ17	19.516	-1.69523	0.308806	-3.23828	0.553245	-3.06415	0.0021829	0.0392679	28738
RNVU1-18	16.2817	-1.7664	0.293941	-3.40204	0.576908	-3.06184	0.00219982	0.03946	26863
ENPP4	225.05	-1.40073	0.378737	-2.64035	0.457846	-3.0594	0.00221784	0.0397126	22875
KIF28P	15.7233	-2.60656	0.16419	-6.09052	0.852454	-3.05772	0.00223029	0.039894	100130097
H3C10	266.022	-1.26927	0.414869	-2.4104	0.416697	-3.04603	0.00231885	0.0408198	8357
ANKHD1-EIF4EBP3	166.776	-1.04327	0.485226	-2.06089	0.342706	-3.04421	0.00233292	0.0408198	404734
CD160	59.2094	-1.78853	0.289467	-3.45462	0.587791	-3.04279	0.00234392	0.0409273	11126
MTND4P14	16.7884	-2.07254	0.23774	-4.20627	0.685065	-3.02532	0.0024837	0.0426632	100653489
KRT10	31.4028	-1.4138	0.375322	-2.66438	0.467398	-3.02483	0.00248774	0.0426632	3858
ST20	10.1113	-1.49606	0.35452	-2.82072	0.495007	-3.02231	0.00250856	0.0427825	400410
TRPC6	9.19269	-2.21364	0.21559	-4.63844	0.735687	-3.00895	0.00262155	0.0441562	7225
TREML1	129.931	-1.58588	0.333122	-3.0019	0.527311	-3.00748	0.00263423	0.0443305	340205
ATP5PBP1	22.1805	-1.246	0.421616	-2.37183	0.414694	-3.00462	0.0026591	0.0446308	100422523
NCOA4	2341.75	-1.26777	0.415302	-2.40788	0.422339	-3.00177	0.00268415	0.0448929	8031
SRR	23.9994	-1.09581	0.467873	-2.13733	0.365138	-3.00109	0.00269016	0.0449539	63826
METTL21EP	21.0809	-1.49174	0.355584	-2.81227	0.497172	-3.00044	0.0026959	0.044971	121952
TNFSF4	90.8144	-1.37039	0.386787	-2.5854	0.456705	-3.0006	0.0026945	0.044971	7292
SCD	26.0427	-1.19899	0.43558	-2.29579	0.400186	-2.99608	0.00273475	0.0453017	6319
PAPPA-AS1	14.1826	-1.91848	0.264533	-3.78025	0.641237	-2.99185	0.00277294	0.0456565	493913
FPGT-TNNI3K	6.95812	-2.19058	0.219064	-4.56488	0.73227	-2.99149	0.00277619	0.0456704	100526835
TAL1	142.814	-1.52275	0.348022	-2.87338	0.509732	-2.98735	0.00281403	0.046094	6886
CAPZA2	663.071	-1.13597	0.45503	-2.19766	0.380768	-2.98335	0.00285108	0.0465075	830
TRAJ44	17.1834	-1.4411	0.368287	-2.71527	0.4836	-2.97994	0.00288306	0.0467425	28711
RNY1P16	9.53646	-1.97132	0.25502	-3.92126	0.661756	-2.97892	0.0028927	0.0468109	106480312
OR52K1	9.65873	-1.69798	0.308217	-3.24447	0.570028	-2.97877	0.00289405	0.0468109	390036
PTGS1	479.718	-1.16515	0.445918	-2.24257	0.391194	-2.97845	0.00289712	0.0468109	5742
CAV2	10.8104	-2.41184	0.187916	-5.32152	0.810823	-2.97456	0.00293412	0.0472426	858
TRAJ2	10.8639	-1.97214	0.254875	-3.92349	0.663769	-2.97112	0.00296718	0.0474999	28753
TRAJ1	19.8597	-1.38893	0.381848	-2.61884	0.468433	-2.96505	0.00302629	0.048203	28754
CD226	2365.92	-1.00741	0.497437	-2.0103	0.340802	-2.956	0.00311653	0.0487838	10666
H2AC14	11.56	-1.44204	0.368047	-2.71705	0.488405	-2.95255	0.00315164	0.0491718	8331
